# Supplementary material for: Apelin as a CNS-specific pathway for fenestrated capillary formation in the choroid plexus
Source: Nat Commun. 2025 Aug 19;16:7729. doi: 10.1038/s41467-025-63003-2 (PMC12365138; doi:10.1038/s41467-025-63003-2)
Supplement: Supplementary file 11 — Source Data [file 41467_2025_63003_MOESM11_ESM.xlsx]

## Sheet: Figure 2
	Fig. 2b # of DLV							Fig. 2c # of PCeVs							Fig. 2d # of MCeVs							Fig. 2e # of MsVs
	72 hpf		96 hpf		120 hpf			72 hpf		96 hpf		120 hpf			72 hpf		96 hpf		120 hpf			72 hpf		96 hpf		120 hpf
	sibling	apln -/-	sibling	apln -/-	sibling	apln -/-		sibling	apln -/-	sibling	apln -/-	sibling	apln -/-		sibling	apln -/-	sibling	apln -/-	sibling	apln -/-		sibling	apln -/-	sibling	apln -/-	sibling	apln -/-
	1	0	1	0	1	0		2	0	2	2	2	0		2	2	2	2	2	2		2	2	2	2	2	2
	1	0	1	0	1	0		2	0	2	2	2	1		2	2	2	2	2	2		2	2	2	2	2	2
	1	0	1	0	1	0		2	0	2	0	2	2		2	2	2	2	2	2		2	2	2	2	2	2
	1	0	1	0	1	0		2	0	2	0	2	1		2	2	2	2	2	2		2	2	2	2	2	2
	1	0	1	0	1	0		2	0	2	0	2	1		2	2	2	2	2	2		2	2	2	2	2	2
	1	0	1	0	1	0		2	0	2	0	2	0		2	2	2	2	2	2		2	2	2	2	2	2
	1	0	1	0	1	0		2	1	2	0	2	0		2	2	2	2	2	2		2	2	2	2	2	2
	1	0	1	0	1	0		2	0	2	0	1	1		2	2	2	2	2	2		2	2	2	2	2	2
	1	0	1	0	1	0			0	2	1	1	0		2	2	2	2	2	2		2	2	2	2	2	2
		0	1	0	1	0			0	2	1	2	0			2	2	2	2	2			2	2	2	2	2
		0	1	0	1	0.5			0	2	0	1	1			2	2	2	2	2			2	2	2	2	2
		0	1	0	1	0			0	2	0	2	0			2	2	2	2	2			2	2	2	2	1
		0	1	0	1	0			0	2	0	2	0			2	2	2	2	2			2	2	2	2	1.5
		0	1	0	1	1			0	2	0	2	0			2	2	2	2	2			2	2	2	2	1
		0	1	1	1	0				2	0	2	0			2	2	2	2	2			2	2	2	2	2
			1	0	1	0				1	0	2	1				2	2	2	2				1	2		2
			1	0		0				1	0						2	2		2				2	2		2
			1	1						2	0						2	2		2				2	2		2
			1	0						2	1						2	2		2				2	2		2
			1	0						2	1						2	2		2				2	1		2
			1	0						2	0						2	2		2				2	2		2
			1							2	0						2	2						2	2
											0							2							2
	Fig. 2h # of DLV			Fig. 2i # of PCeVs			Fig. 2j # of MCeVs			Fig. 2k # of MsVs
	sibling	aplnrb -/-		sibling	aplnrb -/-		sibling	aplnrb -/-		sibling	aplnrb -/-
	1	0		2	1		2	2		2	2
	1	0		1	2		2	2		2	2
	1	0		1	0		2	2		2	2
	0	0		2	1		2	2		2	2
	1	0		2	1		2	2		2	2
	1	0		2	1		2	2		2	2
	0	0		1	1		2	2		2	2
	1	0		2	0		2	2		2	2
	1	0		2	2		2	2		2	2
	1	0		2	0		2	2		2	2
	0	0		2	1		2	2		2	2
	1	0		2	2		2	2		2	2
	0			2			2			2

## Sheet: Figure 5
	Figure 5d pan Fibroblast Marker					Figure 5h apln:Venus-PEST+ area hindbrain [µm2]					Figure 5i relative apln mRNA expression
	gene	log2(FC)				DMSO	10 µM DMH1				DMSO	10 µM DMH1
	col5a1	2.47283				131000	205000				1	2.3
	lum	2.10575				127000	167000				1	2.23
	fbln2	1.99451				168000	184000				1	1.95
	dcn	1.95132				130000	252000				1	2.45
	pdgfra	1.84368				143000	277000
	cd34	1.38641				129000	221000
	col1a1a	1.28655				167000	264000
	col1a2	1.01381				68900	166000
						136000	288000
						113000	178000
						165000	263000
						126000	232000
						163000	254000
						161000	312000
						192000	266000

## Sheet: Figure 6
	Fig. 6c # of DLV					Fig. 6d # of PCeVs					Fig. 6e # of MCeVs					Fig. 6c # of MsVs
	no overexpression		Tg(hsp70l:apln)+			no overexpression		Tg(hsp70l:apln)+			no overexpression		Tg(hsp70l:apln)+			no overexpression		Tg(hsp70l:apln)+
	sibling	apln -/-	sibling	apln -/-		sibling	apln -/-	sibling	apln -/-		sibling	apln -/-	sibling	apln -/-		sibling	apln -/-	sibling	apln -/-
	1	0	0	0		2	0	2	1		2	2	2	2		2	2	2	2
	1	0	0	0		2	0	0	1		2	2	2	2		2	2	2	2
	1	0	1	0		2	0	2	1		2	2	2	2		2	2	2	2
	1	0	1	0		2	0	1	2		2	2	2	2		2	1	2	2
	1	0	0	1		2	0	2	1.5		2	2	2	2		2	2	2	2
	0	0	1	0		2	1	1	1.5		2	2	2	2		2	2	2	2
	1	0	1	0		2	0	2	1		2	2	2	2		2	2	2	2
	0.5	0	1	0		2	0	1.5	0.5		2	2	2	2		2	2	2	2
	1	0	1	1		2	1	1	2		2	2	2	2		2	2	2	2
	1	0	1	0		2	0	1	2		2	2	2	2		2	2	2	2
	0.5	0	0	0		2	0	1	1		2	2	2	2		2	2	2	2
	1	0	1	1		2	0	1	2		2	2	2	2		2	2	2	2
	1	0	1	0		2	2	2	2		2	2	2	2		2	2	2	2
	1	0	1	1		1	0	2	2		2	2	2	2		2	2	2	2
	1	0	1	0		1	1	2	2		2	2	2	2		2	2	2	2
	1	1	0	0		2	0	1	2		2	2	2	2		2	2	2	2
	1	0	0	0		2	0	2	2		2	2	2	2		2	2	2	2
	1	0	1	1		1	0	2	2		2	2	2	2		2	2	2	2
	1	0	1	1		2	0	2	2		2	2	2	2		2	2	2	2
	1	1	1	1		2	1	1	2		2	2	2			2	2	2	2
	1	0	1	0.5		2	0	2	2		2	2	2			2	2	2	2
	1	0	1	1		2	1	2	2		2	2	2			2	2	2	2
	1	0	0			2	0	1			2	2	2			2	2	2
	1	0	0			2	2	2			2	2	2			2	2	2
	1	0	1			2	2	1			2	2	2			2	1	2
	1	0	0			2	0	2			2	2	2			2	2	2
	1	0	1			2	2	2			2	2	2			2	2	2
	1	0	0			2	0	1			2	2	2			2	2	2
	1	0	1			2	0	2			2	2	2			2	2	2
	1	0	0			2	0	2			2	2	2			2	2	2
	1	0	0			2	1	1			2	2	2			2	2	2
	1	0	0			1	2	2			2	2	2			2	2	2
	1	0	1			2	0	1			2	2	2			2	2	2
	1	0	1			2	1	2			2	2	2			2	2	2
	1	0	1			2	2	2			2	2	2			2	1	2
	1	0	1			2	2	2			2	2	2			2	1	2
	1	0	1			2	0.5	2			2	2	2			2	2	2
	1	0	1			2	0	2			2	2	2			2	2	2
	1	0	1			2	0	2				2	2			2	2	2
	1	0	0			2	0	2				2	2			2	2	2
	1	0	0			2	0	2				2	2			2	2	2
		0	0				0	1				2	2				2	2
		0	0				1	2				2	2				2	2
		0	1				0	1				2	2				2	2
		0	0				0	2				2	2				2	2
		0	0				1	2				2	2				2	2
		0	0				0	2				2	2				2	2
		0	1				0	2				2	2				1.5	2
		0	1				0	2				2	2				2	2
		0	0				0	1				2	2				1.5	2
		0	1				0	2				2					1	2
		0	1				1	2				2					2	2
		0	1				0	2				2					1.5	2
		0					2					2					2
		0					0					2					2
		0					0					2					2
		0					0					2					2
		0					0					2					2
		0					2					2					2
	Fig. 6j heatmap APLNR(K235)-cpGFP activity 48 hpf
	0	0	0	0	0.787438	1.14009	0.892593	0.408057	0.520068	0.718455	1.14411	0.993757	0.558775	0.463849	0.386593	0.246121	0.458519	0.6003	0	0	0	0.688146	0.687588	0.632216	0.583213	0.855579	0
	4.00887	3.63226	8.29703	8.38611	7.04542	8.65804	8.99221	7.36696	6.9145	6.19462	6.40834	5.52844	4.48365	5.00248	5.54907	6.01825	6.24786	3.12334	4.81169	3.67135	2.33182	1.77412	1.38269	1.88508	3.07339	1.37017	-10.5932
	8.14938	9.49145	9.10708	7.10115	7.19397	8.37584	8.65588	8.6568	9.45255	8.46497	8.40732	6.15231	5.24716	5.94329	5.88083	6.89934	8.71756	8.16462	4.56403	5.253	5.93748	6.79588	7.30619	6.00397	6.06386	6.43859	13.6014
	7.80868	9.35098	9.64471	10.4812	10.0908	8.1176	6.78261	6.90474	8.6243	8.71412	8.69441	9.51593	6.70834	6.17284	6.91484	6.47314	7.80504	8.94757	9.01292	8.94482	10.3193	10.6862	10.3459	11.5702	10.5925	10.3797	11.0059
	11.4414	11.2203	10.9471	9.34553	11.1245	8.60863	6.26002	5.79453	5.82485	9.73952	9.27176	7.91051	6.20923	6.98288	6.842	7.82531	8.18882	7.39121	7.63337	6.4765	6.66216	9.25822	9.17709	8.67384	8.75159	11.068	10.7289
	10.5864	8.91318	8.25764	8.60281	9.19468	9.1585	8.52185	9.05278	9.60355	8.57558	7.16027	7.88192	6.32929	7.16089	6.32665	7.34358	7.23394	6.94431	7.0578	6.54507	7.59502	7.69104	7.05964	7.36297	6.96661	7.61307	12.6833
	7.27123	9.46179	9.59701	9.78438	12.6676	10.2529	8.27898	10.1191	9.60724	8.90765	5.18263	5.09602	8.25296	7.92428	8.76472	7.82238	8.04314	7.62825	6.61644	5.50637	6.37225	5.52789	6.60039	7.28042	6.22886	4.94462	7.30513
	6.8045	7.7791	9.71752	9.58838	10.1751	10.0527	7.64669	8.76693	9.08545	9.53922	6.5817	5.821	8.30911	8.49054	7.78557	6.83503	6.94895	7.76845	6.01812	5.69026	6.69775	5.72598	5.5302	7.39284	7.41489	6.84563	6.56465
	7.90449	7.73757	9.83918	11.6363	9.3362	9.52301	7.05999	9.00533	7.60393	8.9455	7.20289	7.15077	8.20781	7.22861	6.16163	6.95296	5.3517	5.74886	4.93118	5.33382	6.95366	5.51535	5.49185	6.7596	8.58985	6.29075	7.10138
	8.58119	8.88314	11.8592	14.8716	12.1369	8.14584	8.58133	10.0328	8.98935	9.29549	8.00659	7.64664	7.34107	7.07954	7.56435	6.99865	4.92805	5.42148	4.12939	5.79459	6.95003	9.05966	8.85561	9.71946	11.2276	7.38588	-11.8762
	7.45937	10.4246	10.8275	13.4419	12.2585	12.427	11.5889	11.1415	10.0046	9.60152	7.37406	7.93186	7.78478	7.8545	8.66465	7.32253	5.03577	4.67871	3.59138	5.40685	7.33399	9.6501	9.18386	9.64318	13.0731	8.12355	17.5988
	10.5441	11.24	9.19894	11.5612	10.5693	9.80236	10.6759	10.7625	9.59343	10.1161	8.28987	7.10702	6.39296	9.04364	9.68854	9.52307	7.4231	5.53399	6.44283	6.73224	6.68335	8.41324	7.02164	8.40443	11.196	7.84333	9.28713
	8.93879	8.87021	10.3012	11.9101	10.7348	9.99866	13.167	10.3852	9.75179	9.38536	6.93723	7.22292	8.4454	9.83175	7.79168	9.05487	7.68792	5.72967	5.97288	5.27677	5.764	6.8701	6.92517	6.62394	9.18028	10.3489	9.34086
	9.32585	8.67258	10.7523	11.7476	12.1348	15.379	14.7257	12.0328	12.2283	8.91268	7.78858	8.19447	8.60724	10.5272	9.80725	9.23413	6.8246	5.77448	5.41067	6.02299	5.60181	6.0195	5.61477	5.70118	7.8761	9.23661	11.6434
	7.61587	6.24524	8.13655	12.7822	13.3974	13.277	14.0312	14.7894	12.4714	11.1513	7.77272	8.71886	8.26369	9.64538	8.90029	7.46356	6.42852	5.48671	6.14814	7.41987	6.70829	6.62871	6.38405	6.54574	8.30584	7.70586	19.7865
	11.6526	7.65897	11.9866	13.5316	12.0471	13.5401	12.0319	12.6353	11.7838	10.9686	8.37065	8.36403	6.57554	7.60366	8.743	7.77042	5.91077	6.01004	7.29352	8.13062	8.04703	9.69116	7.71093	7.52267	8.56189	6.06109	6.0686
	12.374	11.331	11.3272	11.5175	11.7306	10.3462	12.0134	12.9743	12.5932	8.80765	9.24755	8.85964	8.08801	9.47341	9.23799	7.29753	5.45341	4.95041	7.92803	6.99081	7.46407	9.41766	9.04813	7.45518	6.05872	5.49273	7.31626
	13.1097	13.8869	10.3823	9.61111	7.59852	9.56532	9.40137	12.7169	13.7237	9.26256	9.39031	7.39008	8.03873	7.82458	7.97664	6.39694	7.33401	5.55938	5.92202	6.48638	7.12212	7.83142	8.82942	10.1087	6.50896	4.43814	8.31412
	14.4561	12.9555	9.11097	6.25687	7.24994	10.3459	11.1624	15.7454	13.2999	12.0167	10.3235	8.55125	7.96875	8.80317	8.31491	6.34903	7.36863	6.86642	6.08807	6.72204	7.21775	7.36119	9.97047	8.80709	5.23972	6.49292	8.67952
	12.4454	12.2966	7.97771	6.73108	8.70273	10.1314	9.34151	13.1127	14.0907	12.759	11.0625	10.9073	8.06081	8.32189	9.139	9.14768	8.70957	4.86689	5.19775	6.31902	6.19209	6.87524	7.7038	6.15331	4.86863	5.71323	9.93573
	9.61526	12.0465	10.7188	6.98005	6.86409	7.96182	8.15869	10.0196	11.1469	7.80553	7.43914	8.16094	8.11952	8.76496	7.48267	6.86318	6.79973	5.9437	4.7125	5.17946	6.70371	6.62851	6.05354	7.85167	7.10266	7.17075	8.05384
	9.74878	12.0697	13.0387	12.8973	10.6468	8.37695	10.82	10.7205	10.1147	8.447	8.62586	7.097	7.96321	7.55247	7.38493	6.31651	6.37702	6.72853	5.97731	6.03411	6.43953	5.94787	6.23327	6.50892	7.88363	8.80058	9.21135
	9.59101	12.9335	11.213	8.98855	8.71521	8.16859	9.68962	10.3719	12.0025	9.36932	8.62161	6.59591	6.33429	6.56177	6.39991	7.31997	8.07812	6.91603	7.09488	7.37421	7.18282	6.28453	6.14864	5.9806	6.33432	5.44369	7.77801
	10.1793	11.496	10.853	10.5419	10.2035	11.0722	8.45535	9.04499	9.87668	10.3285	8.30001	7.23121	5.94474	7.13537	6.74075	6.45533	7.44791	8.70332	7.52555	7.17169	7.0282	7.45708	7.12061	6.5783	5.69236	5.80079	6.5636
	8.80048	11.1244	10.4661	10.8324	10.4962	10.1382	11.1757	10.1489	9.36316	10.8735	10.349	7.76683	9.2993	8.2791	6.85593	7.40784	7.86049	7.69067	7.00825	7.44369	5.91247	6.63729	7.66655	7.25926	7.341	7.20713	7.11999
	11.4304	9.03447	10.283	11.3154	21.1322	9.1786	9.12473	9.93731	7.81823	8.63259	9.4217	-27.4004	10.1806	8.46534	6.52508	7.94245	7.75001	7.48929	8.51369	7.94683	6.95691	8.21075	7.97104	7.68605	8.06806	8.48233	9.06971
	15.1623	14.1555	14.3901	12.0745	14.6095	13.6042	13.9482	11.0633	10.4868	11.4096	10.9666	11.3342	9.64997	7.91932	7.57716	6.74073	8.22027	8.4378	10.7703	10.9698	10.2871	11.5433	10.871	10.865	10.8789	10.8582	10.0923
	11.8862	14.1744	13.4708	14.1362	17.4035	11.3485	9.91827	12.6445	13.6726	12.9538	12.9238	10.9606	10.6471	8.72802	7.23111	7.33341	8.58015	9.54226	9.22962	10.0666	10.2254	10.8902	11.4423	11.72	10.6026	5.42658	7.08921
	10.1948	12.1597	15.016	15.0611	16.0906	12.6265	11.188	14.3976	16.7812	12.2673	14.6302	12.7325	10.7177	9.11183	8.16272	9.87688	8.86621	6.66458	5.96363	3.6899	2.6153	1.91713	0.937251	2.64223	3.64895	2.52656	2.68396
	9.36393	8.71267	8.97701	12.0564	10.5302	9.32935	11.623	10.3205	11.5872	10.3769	6.74334	6.39258	9.46653	5.00529	3.82076	5.36978	4.73142	1.76789	0	0	0	0	0	0	0.753223	1.14447	1.03861
	0	0	0	1.47694	1.83049	1.30425	1.36931	1.59822	1.4867	1.5388	1.35451	1.23747	0	0	0	0	0	0	0	0	0	0	0	0	0	0	0
	Fig. 6l heatmap APLNR(K235)-cpGFP activity 54 hpf
	0	0	0	0	3.30235	2.44802	1.56479	1.48368	1.9967	2.85875	2.53762	2.6449	2.57391	1.40492	0	0	0	0	0	0	0	0	0	0	0	0	0	0	0	0	0
	0.371914	4.08189	4.38637	4.89319	7.04787	8.408	7.75734	7.3196	8.38876	6.57573	7.92468	9.35914	9.88886	10.4679	1.73903	1.16852	2.02501	1.48074	1.74799	0	0	0	0	0	0	0	0	0	0	0	0
	9.70466	8.93737	12.8236	10.5098	13.2237	13.396	15.5913	13.4312	10.7859	9.37038	11.873	13.6535	8.9186	10.2477	9.16934	11.7641	11.0391	8.51001	5.08144	5.98658	4.71916	4.93744	1.89392	1.04763	0.799596	1.41436	0	0	0	0	0
	12.7691	14.2405	14.9821	15.2281	16.3109	14.6839	14.3679	12.4479	9.44251	8.95836	12.4541	8.38617	8.8056	8.53449	15.288	12.8901	13.8233	16.0116	12.3007	8.84286	9.71942	8.33499	8.11085	7.64584	4.92406	5.71225	2.50085	1.85649	4.74224	9.20417	6.29145
	13.7789	11.802	10.647	12.9699	15.5486	15.2739	12.5856	9.54643	9.92368	10.6642	10.5243	11.5252	13.3779	14.9853	14.3973	9.33302	9.27674	11.2691	12.4999	13.8494	14.8083	13.7532	13.4786	12.2055	10.6649	11.2432	11.2018	9.41438	5.90163	9.48798	5.91253
	15.3374	18.262	16.0974	18.5249	13.6847	13.346	9.98913	10.4849	12.6254	10.7121	13.5117	15.4831	12.2124	16.4195	12.5399	10.4837	5.53898	9.70766	10.0183	10.6589	15.0192	15.4127	13.0174	13.1359	14.6329	20.4774	17.1383	13.5472	12.7141	15.515	21.2275
	12.7716	18.2939	19.2051	19.8	15.8618	13.8711	9.0091	12.201	15.4596	12.384	11.313	12.7181	13.18	9.37856	8.16324	9.30812	7.27591	9.86953	8.75059	6.74263	8.83801	9.40729	7.43044	7.23477	9.4259	12.7979	10.4431	12.0269	11.041	10.2629	14.4654
	13.2168	15.8556	17.5362	20.5584	17.828	10.5563	8.35419	9.91537	14.8794	13.5605	10.6072	11.4591	12.5996	9.26173	7.5363	10.7834	8.46008	8.29228	8.88281	7.5159	6.77676	6.47439	5.58073	6.36574	7.29526	6.18096	6.71566	9.79891	7.20368	11.6487	11.7863
	13.3846	15.9503	14.3358	14.5257	12.7666	11.1662	10.3689	10.618	12.3919	13.2867	12.4399	12.2185	12.118	10.9634	8.40161	9.53905	10.7898	10.4555	10.929	8.96217	6.74544	8.57658	6.2406	7.29408	6.67734	7.54749	9.73866	7.57954	6.68876	9.77415	13.0295
	15.7312	15.0183	17.3531	13.8052	13.078	13.0607	11.4392	10.7004	13.4552	12.5426	12.9266	11.156	10.5714	14.0187	11.6067	12.7108	11.7251	8.96843	9.47985	8.32906	9.24276	10.3786	9.73334	7.68962	6.26652	6.59755	6.59479	6.55306	6.08778	8.93989	16.7238
	12.5458	11.9762	13.1436	12.4209	12.1262	12.2454	12.0599	10.5905	11.9462	10.5346	10.6014	11.0457	11.2109	11.8692	11.902	12.012	13.4933	11.5766	9.62339	8.55589	7.4831	8.56088	10.0286	8.09581	6.72152	6.39188	5.67146	6.70008	9.55428	13.2045	12.8859
	12.0031	11.1634	11.628	13.4386	13.3463	14.5851	11.4858	6.44716	9.29036	10.6138	10.814	11.774	14.6501	15.8676	14.9541	13.2316	12.5731	10.5996	9.47293	8.78923	6.24674	7.82659	9.46437	8.44368	5.88807	7.3863	9.15645	8.20632	13.7049	17.3046	17.7661
	17.9493	16.8723	12.5023	13.6819	13.0224	13.5652	11.5701	9.04368	9.53716	9.60087	12.13	13.3226	14.5227	16.1564	13.7502	10.8115	11.1872	10.8024	11.0392	12.0537	7.56957	8.06834	7.48691	7.57492	6.07137	7.64037	8.37315	9.80398	12.224	15.3327	17.5687
	20.9599	18.2587	17.735	19.5079	19.1416	15.2158	12.0537	11.8551	11.9382	11.5298	12.5856	11.487	13.2018	15.9494	13.6222	10.549	12.046	11.9709	12.4956	10.2354	8.22875	8.9265	7.31935	8.50723	8.45103	8.29267	8.96357	12.0642	16.1796	15.9035	10.074
	21.4964	21.4946	15.9817	16.2983	18.4817	21.4505	14.1956	10.8741	11.0943	14.3397	13.2139	13.807	12.3419	15.0161	12.5974	11.5668	13.0634	13.7856	12.5779	11.9227	7.85091	8.9068	8.00686	10.7835	10.619	10.8475	12.4238	16.575	23.2343	22.4461	12.356
	18.3334	14.722	12.9189	18.2885	20.3291	19.2832	19.4899	16.8141	15.2223	14.6675	13.9154	12.0217	13.2897	12.5049	11.3131	11.6477	12.1324	12.2727	11.4454	10.5072	8.00933	8.39933	9.56597	13.9847	12.8118	11.4054	12.1204	14.8501	20.3932	23.857	16.4409
	18.7786	21.1121	13.7149	21.2233	23.1982	19.9091	17.884	16.937	17.7058	16.4604	17.0855	17.1874	13.3372	12.5703	13.5912	14.4284	14.9848	12.8269	11.455	12.602	10.8919	8.5738	10.1306	15.7636	15.092	15.3104	14.8013	10.7188	14.088	22.9245	17.111
	17.5445	17.7995	20.3484	22.3192	23.046	23.0094	18.7125	17.8825	17.4725	17.2165	21.2079	18.1919	14.7263	14.4949	20.9253	17.8139	16.2231	9.75973	10.0281	10.0067	10.4305	9.01138	9.00121	14.2317	13.4325	13.4496	14.8531	10.8604	14.7994	19.394	14.9217
	15.3828	17.5072	23.1211	22.2616	19.0144	19.4592	18.5606	16.7765	19.0476	18.5878	21.4567	19.2302	15.3558	13.0103	14.4627	14.6837	12.3871	11.6571	11.2037	11.6581	9.70365	11.2847	8.91542	11.449	10.3351	11.8291	8.87446	10.4146	15.9884	20.9011	18.697
	12.2658	13.87	15.7018	16.9411	19.6205	18.0995	16.1612	18.5915	19.0347	16.1966	20.7353	17.7058	15.8763	15.1963	15.3424	13.3587	15.3661	11.5156	13.6585	11.883	10.1853	8.55725	10.0065	13.2332	13.4187	11.5486	10.1276	12.4535	13.81	19.6287	19.3119
	14.0092	14.2655	15.8835	16.4633	17.4385	15.8448	16.4134	18.5745	18.1466	16.6766	16.8766	17.7905	18.2761	15.4149	13.7628	17.4629	18.0942	10.8894	11.9943	11.2882	10.2973	9.78822	11.5333	14.3593	16.9479	11.0974	11.9288	15.3417	18.9588	19.1511	18.244
	15.8689	18.6848	18.7596	14.8765	16.0389	15.8799	13.6494	15.4269	18.9617	17.9677	15.2666	15.5494	17.0033	13.4232	13.3248	13.6685	14.8744	13.8768	11.6201	10.3524	10.4609	10.9153	10.2943	13.1747	15.3192	12.4737	14.1196	13.949	19.851	22.7153	13.9999
	20.3784	17.718	14.8246	11.0982	12.8671	14.6369	14.8446	18.6549	16.794	18.4222	17.3369	16.9899	18.6078	12.9028	10.7818	9.00915	13.334	10.9764	9.93728	9.44085	9.53129	9.21048	12.1068	14.1694	13.2811	13.5993	13.7303	15.6075	15.3208	19.7123	9.53244
	15.3779	18.5478	10.3382	13.855	16.0744	13.1471	10.6595	10.5771	15.2596	14.643	17.4218	17.0497	18.8375	15.0617	11.6984	11.0777	11.7655	9.70902	10.2265	9.5393	8.44791	7.4993	9.80374	10.945	12.9448	12.5881	14.8729	15.3753	11.7952	12.0141	13.255
	15.9887	15.1971	12.7526	17.9073	15.8686	11.6512	8.60727	10.7843	14.7449	16.9911	18.6058	14.9038	18.6075	14.9366	10.9571	11.0313	10.7542	10.5292	9.7713	8.86208	7.0311	8.88769	9.61277	10.1598	12.0686	10.5568	14.3791	12.8068	10.4855	12.108	12.0984
	17.9048	19.0746	15.8181	16.9598	21.7103	14.8629	9.70401	11.7509	15.1276	18.9453	13.0257	11.8752	17.7275	10.5915	12.6192	13.0304	11.9928	12.3184	10.9401	10.1893	9.48439	9.00263	8.58172	8.97217	9.59695	13.1661	13.228	11.9569	10.305	13.1246	16.0373
	13.8837	14.4996	18.7742	20.3839	24.353	22.3928	10.1449	11.9224	17.3661	15.0533	12.7596	9.72487	13.2611	10.6983	12.193	15.1626	14.2617	10.7954	11.7375	10.1226	9.50967	10.431	9.23767	9.27332	10.405	14.3013	16.0974	11.8406	11.0284	8.37318	12.8256
	21.4183	17.9873	19.9567	21.2717	21.5177	23.5679	15.8981	14.981	17.8555	17.2603	14.5162	13.1112	11.2357	9.97849	12.746	18.6592	16.5888	10.3362	9.81006	9.3149	11.1345	12.2737	11.4925	9.49926	9.77718	12.595	10.6848	11.2464	10.6923	9.19515	15.1657
	21.1394	19.6542	21.1945	21.8561	22.3937	21.7489	19.8092	19.5936	20.5576	16.5283	17.7872	13.4566	13.6054	12.3878	14.2628	14.4845	13.4501	10.9756	8.77396	7.94095	8.98191	9.80501	10.5054	10.8679	10.1214	10.8205	9.18618	10.58	10.8297	11.0675	10.7833
	18.4678	17.506	14.9533	20.282	15.8801	22.3216	20.4126	19.0261	18.6993	15.8907	18.5823	13.3763	10.7926	13.472	13.5199	12.4886	13.3841	10.9292	9.52633	8.23227	9.1584	10.071	10.0916	13.0684	13.6703	10.053	9.46517	11.6818	13.3641	11.8246	11.2919
	15.9141	17.6561	12.8573	15.1273	18.2522	13.5691	12.5129	15.0045	14.2067	14.4186	15.966	15.2659	13.7877	14.8477	12.4584	10.2107	11.7332	13.4713	10.5624	9.49241	10.8583	10.0201	11.5658	15.8899	15.6458	15.0066	13.1176	11.6788	15.7539	16.5661	13.5546
	15.2925	16.2358	19.7175	11.5081	12.0275	9.73555	7.58686	8.77228	11.222	12.3775	15.4763	14.8223	14.0953	13.8568	9.6658	7.98607	12.603	11.481	12.9825	15.9046	12.9137	11.5947	13.1156	13.1631	16.0213	16.4525	16.8862	15.322	14.8554	15.06	19.5
	21.5273	19.8475	20.6873	11.6539	11.925	11.4697	9.17404	11.3204	12.4316	14.2904	16.5763	13.4161	13.5627	12.2842	11.3941	12.5438	12.3631	11.612	12.7476	18.5236	18.3443	16.0772	15.4243	15.4294	11.2199	10.3061	10.0427	9.77205	4.75706	3.47902	8.27402
	11.5919	18.4163	17.3081	15.5854	17.8338	16.5118	8.92846	7.66067	9.09061	11.7891	13.0338	12.7968	18.6412	15.6691	11.9404	10.6204	11.1749	6.31627	5.92432	8.85135	7.7512	8.44726	6.43669	6.16392	7.77262	8.96404	8.43118	8.19378	8.03366	6.34012	5.30973
	6.94333	12.3358	11.3031	14.0414	15.3538	12.5765	11.5357	11.0486	11.4365	13.6055	9.91238	10.19	9.28027	9.57765	10.721	7.39223	7.87963	7.51297	6.82015	6.97812	4.57985	8.2563	10.7743	7.67857	12.2935	6.98494	7.02329	6.00457	8.35754	8.29411	10.6971
	0	0	4.93713	7.34344	10.5854	12.257	13.905	11.134	13.5123	10.4941	9.12017	8.3448	8.53339	7.80809	6.95816	5.13359	7.31544	3.78532	4.69923	4.75101	8.55142	9.34691	9.88532	8.9738	4.7034	5.25531	3.75153	8.24611	4.46197	13.2425	7.05554
	0	0	0	3.80012	4.8193	6.78938	5.90093	6.17027	6.10318	5.94457	6.00981	4.24165	5.15576	4.14373	3.37447	1.79	2.54462	0	0	0	0	0	0	0	0	0	0	0	0	0	0

## Sheet: S.Figure 1
	S.Fig. 1f integrated fluorescence intensity Tg(plvapb:mNeonGreen)
	wildtype sibling	Tg(hsp70l:apln)+
	4308460	3706000
	3696600	3821280
	3952500	4484900
	3862400	4336100
	4642800	5117500
	6756900	2577700
	5745600	8979900
	3766800	9870000
	5232500	11000000
	7560000
	11000000
	11000000
	11000000
	6159690
	9138870
	8780800

## Sheet: S.Figure 2
	S.Fig. 2d # of CtAs
	siblings	apln -/-
	14	11
	13	14
	14	13
	14	12
	14	13
	13	14
	14	14
	13	15
	12	13
	11	14
	15	11
	15	14
	15	12
	14
	14
	15
	11

## Sheet: S.Figure 3
	S.Fig. 3c # of DLV			S.Fig. 3d # of PCeVs			S.Fig. 3e # of MCeVs			S.Fig. 3f # of MsVs
	sibling	aplnra -/-		sibling	aplnra -/-		sibling	aplnra -/-		sibling	aplnra -/-
	1	1		2	2		2	2		2	2
	1	1		2	2		2	2		2	2
	1	1		2	2		2	2		2	2
	1	1		2	2		2	2		2	2
	1	1		2	2		2	2		2	2
	1	0		2	2		2	2		2	2
	1	1		2	2		2	2		2	2
	1	1		2	2		2	2		2	2
		1			2			2			2
		1			2			2			2

## Sheet: S.Figure 4
	S.Fig. 4c # of Hy loop			S.Fig. 4d # of HyA			S.Fig. 4e # of HyV
	sibling	apln -/-		sibling	apln -/-		sibling	apln -/-
	1	1		1	1		2	2
	1	1		1	0		2	2
	1	1		1	1		2	2
	1	1		1	1		2	2
	1	1		1	1		2	2
	1	1		1	1		2	2
	1	1		1	1		2	2
	1	1		1	1		2	2
	1	1		1	1		2	2
	1	1		1	1		2	2
	1	1		1	1		2	2
	1	1		1	1		2	2

## Sheet: S.Figure 6
	S.Fig. 6b # of DLV					S.Fig. 6c # of PCeVs					S.Fig. 6d # of MCeVs					S.Fig. 6e # of MsVs
	no overexpression		with vascular overexpression			no overexpression		with vascular overexpression			no overexpression		with vascular overexpression			no overexpression		with vascular overexpression
	sibling	apln -/-	sibling	apln -/-		sibling	apln -/-	sibling	apln -/-		sibling	apln -/-	sibling	apln -/-		sibling	apln -/-	sibling	apln -/-
	1	0	1	0		2	0	2	0		2	2	2	2		2	2	2	2
	1	0	1	0		2	0	0.5	0		2	2	2	2		2	2	2	2
	1	0	0	0		2	0	1	1		2	2	2	2		2	2	2	2
	1	0	1	0		1	0	2	0		2	2	2	2		2	2	2	2
	1	0	1	1		2	0	2	1		2	2	2	2		2	2	2	2
	1	0	1	0		2	0	2	0		2	2	2	2		2	2	2	2
	1	0	1	0		2	0	2	0		2	2	2	2		2	2	2	2
	1	0	1	0		2	0	2	0		2	2	2	2		2	1	2	2
	1	0	1	0		1	0.5	2	0		2	2	2	2		2	2	2	2
	1	0	1	0.5		2	0	2	0		2	2	2	2		2	2	2	2
	1	0	1	1		2	0	2	0		2	2	2	2		2	2	2	2
	1	0	1	0		2	0	2	0		2	2	2	2		2	2	2	2
	1	0	1	0		2	0	2	0		2	2	2	2		2	2	2	2
	1	0	1	0		2	0	1	0		2	2	2	2		2	2	2	2
	1	0	0	0		1	0	1	0.5		2	2	2	2		2	2	2	2
	1	0	1	0		2	1	2	0		2	2	2	2		2	2	2	1
	0	0	1	0		1	0	1.5	0		2	2	2	2		2	2	2	2
	1	0	1	0		2	0	2	0		2	2	2	2		2	2	2	2
	1	0	1	0		2	0	2	0		2	2	2	2		2	2	2	2
	1	0	1	0		2	0	2	0		2	2	2	2		2	2	2	2
	1	0	1	0		1	0	0	0		2	2	2	2		2	2	2	2
	1	0	1	0		2	0.5	2	0		2	2	2	2		2	2	2	2
	1		1	0		2		1.5	0		2		2	2		2		2	2
	1		1	0		2		2	1		2		2	2		2		2	2
	1			0		2			0		2			2		2			2
	1					2					2					2
	1					2					2					2
	1					1					2					2
	1					0					2					2

## Sheet: S. Figure 7
	S.Fig. 7b meninges precurosr marker					S.Fig. 7c mesenchymal marker
	gene	log2(FC)				norm. read count
	cldn11a	2.14819				col1a1a	cdh2	fn1a	cxcl12a	cxcl12b	foxc1b	snai1a	snai2	vim
	fibina	1.96479				30963.8	5104.49	3753.27	3045.6	1695.63	1021.9	574.428	310.468	835.875
	pigr	1.78983				23180.9	5089.42	2125.65	1886.19	2297.44	969.992	836.379	1025.52	588.242
	reck	2.83042
	mrc2	2.11474
	colec12	2.98157
	sh3pxd2b	2.0416
	adra1ba	2.17015
	cped	2.15787
	dnm3a	2.74203
	calhm2	3.60506
	S. Fig. 7d meningeal layer-specific fibroblast marker															S. Fig. 6e leptomeningeal fibroblast subcluster marker
	norm. read counts															gene	log2(FC)
	pia mater				arachnoid mater							dura mater				lama2	4.76339
	lama1	lama2	ngfra	ngfrb	crabp2a	aldh1a2	ogn	wnt6a	wnt6b	tagln	ptgdsa	fxyd5	mgp	alpl		crabp2a	1.13026
	217.453	2150.65	81.7021	8.79869	2415.87	537.977	13.8265	0	0	51.5352	0	0	0	114.383		aldh1a2	0.323244
	91.967	884.966	78.0852	6.07329	3251.82	895.377	85.8937	3.47045	23.4256	24.2932	0	0	0	159.641		enpp2	3.4434
	S.Fig. 7g Bmp receptor + ligands expression
	norm. read counts
	acvr1ba	acvr1l	acvr2aa	acvr2ab	acvr2b	bmpr1aa	bmpr1ab	bmpr1ba	bmp2b	bmp3	bmp4	bmp7b
	701.899	871.07	462.559	1388.94	1216.73	941.459	427.365	423.594	700.124	4219.6	5172.37	734.062
	2434.52	799.072	511.892	419.925	837.247	692.356	624.682	773.911	864.143	3564.16	3101.72	701.899

## Sheet: S.Figure 9
	S.Fig. 9b # of DLV					S.Fig. 9c # of PCeVs					S.Fig. 9d # of MCeVs					S.Fig. 9e # of MsVs
	wt sibling	aplnrb +/-	kdrl +/-	aplnrb +/-, kdrl +/-		wt sibling	aplnrb +/-	kdrl +/-	aplnrb +/-, kdrl +/-		wt sibling	aplnrb +/-	kdrl +/-	aplnrb +/-, kdrl +/-		wt sibling	aplnrb +/-	kdrl +/-	aplnrb +/-, kdrl +/-
	1	1	1	1		2	2	2	2		2	2	2	2		2	2	2	2
	1	1	1	1		2	2	1	2		2	2	2	2		2	2	2	2
	1	1	1	1		2	2	2	2		2	2	2	2		2	2	2	2
	1	1	1	1		2	1	2	2		2	2	2	2		2	2	2	2
	1	1	1	1		2	1.5	2	2		2	2	2	2		2	2	2	2
	1	1	1	1		2	2	2	2		2	2	2	2		2	2	2	2
	1	1	1	1		1.5	2	2	2		2	2	2	2		2	2	2	2
	1	1		1		1	2		1		2	2		2		2	2		2
	1	1		1		2	1		2		2	2		2		2	2		2
	1	1		1		2	2		2		2	2		2		2	2		2
	1	1		1		2	2		2		2	2		2		2	2		2
	1	1		1		2	2		2		2	2		2		2	2		2
	1			1		2			2		2			2		2			2
	1					1					2					2
	1					2					2					2
	S.Fig. 9g # of DLV					S.Fig. 9h # of PCeVs					S.Fig. 9i # of MCeVs					S.Fig. 9j # of MsVs
	wt sibling	aplnrb +/-	flt4 +/-	aplnrb +/-, flt4 +/-		wt sibling	aplnrb +/-	flt4 +/-	aplnrb +/-, flt4 +/-		wt sibling	aplnrb +/-	flt4 +/-	aplnrb +/-, flt4 +/-		wt sibling	aplnrb +/-	flt4 +/-	aplnrb +/-, flt4 +/-
	1	1	1	1		2	2	2	1		2	2	2	2		2	2	2	2
	1	1	1	1		2	2	2	1		2	2	2	2		2	2	2	2
	1	1	1	1		2	2	2	2		2	2	2	2		2	2	2	2
	1	0.5	1	1		2	2	2	2		2	2	2	2		2	2	2	2
	1	1	1	1		2	2	2	1		2	2	2	2		2	2	2	2
	1	1	1	1		1	2	1	1		2	2	2	2		2	2	2	2
	1	1	1	1		2	1	2	0		2	2	2	2		2	2	2	2
	1	0	1	1		2	1	2	2		2	2	2	2		2	2	2	2
	1	1	1	1		2	2	2	2		2	2	2	2		2	2	2	2
	1	1	1	1		1.5	2	2	2		2	2	2	2		2	2	2	2
	1	1	1	0		1	2	1	0		2	2	2	2		2	2	2	2
	0	1	1	1		2	2	2	2		2	2	2	2		2	2	2	2
	1	1	1	1		2	1	1	2		2	2	2	2		2	2	2	2
	0.5	1	1	0		0	1.5	1	0		2	2	2	2		2	2	2	2
	0.75	1	1	0		0.75	2	2	0		2	2	2	2		2	2	2	2
	1	1	1	1		2	2	2	1		2	2	2	2		2	2	2	1
	1	1	1	1		2	2	2	0		2	2	2	2		2	2	2	2
	1	1	1	1		2	1	2	1		2	2	2	2		2	2	2	2
	1	1	1	1		2	2	2	2		2	2	2	2		2	2	2	2
	1	1	1	1		2	2	2	1		2	2	2	2		2	2	2	2
	1	1	1	1		1.5	2	1	2		2	2	2	2		2	2	2	2
	1			1		1			1		2			2		2			2
	1			0		2			1.5		2			2		2			2
	1			0		2			0.5		2			2		2			2
	1			0		2			0		2			2		2			2
				0					0					2					2
				1					1					2					2
	S. Fig 9l integrated fluroescence intensity TgBAC(aplnrb:Venus-PEST)								S. Fig 9n integrated fluroescence intensity TgBAC(aplnrb:Venus-PEST)
	siblings	kdrl -/-							siblings	flt4 -/-
	614040	744180							246600	318000
	334050	921570							844220	27334.5
	218512	1090280							290160	223300
	911600	510250							157244	118407
	683730	508250							1167600	345920
	695400	340380							1166400	222600
	975780	370740							320320	646750
	644280	494940							407000	1417570
									1241200	927520
									2019710	1204090
									125350	724200
									89511.6	1125300
									1700080	2038200
									845910	1610280
									1242090
									982080
									487760
